# Supplementary material for: A Novel Tongue Squamous Cell Carcinoma Cell Line Escapes from Immune Recognition due to Genetic Alterations in HLA Class I Complex
Source: Cells. 2022 Dec 22;12(1):35. doi: 10.3390/cells12010035 (PMC9818362; doi:10.3390/cells12010035)
Supplement: Supplementary file 1 [file cells-12-00035-s001.zip]

Archive with 3 entries (3 files):
- Supplementary Figures.pdf
- Supplementary Methods.pdf
- Table S1.pdf
